# Supplementary material for: GC-MS Chemical Profiling, Biological Investigation of Three Salvia Species Growing in Uzbekistan
Source: Molecules. 2022 Aug 23;27(17):5365. doi: 10.3390/molecules27175365 (PMC9457740; doi:10.3390/molecules27175365)
Supplement: Supplementary file 1 [file molecules-27-05365-s001.zip]

Archive with 1 entries (1 files):
- molecules-1817545-supplementary.pdf
